# Supplementary material for: Wearing Lower-Body Compression Tights to Bed After Cycling Exercise Does Not Affect Subsequent Sleep in Healthy Male Adults
Source: Sensors (Basel). 2026 Mar 5;26(5):1625. doi: 10.3390/s26051625 (PMC12987341; doi:10.3390/s26051625)
Supplement: Supplementary file 1 [file sensors-26-01625-s001.zip]

Archive with 1 entries (1 files):
- sensors-4112238-supplementary.pdf
